# Supplementary material for: Characterization of two constitutive promoters RPS28 and EIF1 for studying soybean growth, development, and symbiotic nodule development
Source: aBIOTECH. 2022 Jun 13;3(2):99–109. doi: 10.1007/s42994-022-00073-6 (PMC9590564; doi:10.1007/s42994-022-00073-6)
Supplement: Supplementary file 2 — Supplementary file2 (XLSX 1320 KB) [file 42994_2022_73_MOESM2_ESM.xlsx]

## Sheet: table S1
Supplementary Table S1 the top 100 genes with widely and high expression levels generated from 1072 microarray samples. Background with orange color indicate the retained genes for next step analysis.
geneid	GSM1023168.CEL	GSM1023169.CEL	GSM1023170.CEL	GSM1023171.CEL	GSM1023172.CEL	GSM1088936.CEL	GSM1088937.CEL	GSM1088938.CEL	GSM1088939.CEL	GSM1088940.CEL	GSM1088941.CEL	GSM1088942.CEL	GSM1088943.CEL	GSM1088944.CEL	GSM1088945.CEL	GSM1088946.CEL	GSM1088947.CEL	GSM1088948.CEL	GSM1088949.CEL	GSM1088950.CEL	GSM1088951.CEL	GSM1088952.CEL	GSM1088953.CEL	GSM1088954.CEL	GSM1088955.CEL	GSM1088956.CEL	GSM1088957.CEL	GSM1088958.CEL	GSM1088959.CEL	GSM1088960.CEL	GSM1088961.CEL	GSM1088962.CEL	GSM1088963.CEL	GSM1088964.CEL	GSM1088965.CEL	GSM1253305.CEL	GSM1253306.CEL	GSM1253308.CEL	GSM1253309.CEL	GSM1253310.CEL	GSM1253311.CEL	GSM1253315.CEL	GSM1253316.CEL	GSM1318246.CEL	GSM1318247.CEL	GSM1318248.CEL	GSM1318249.CEL	GSM1318250.CEL	GSM1318251.CEL
Glyma17g11130.1	13.1953	12.6424	12.7574	12.7112	13.148	13.139	13.1501	13.0043	12.671	12.7542	12.5704	13.0538	13.0915	13.0353	13.1106	13.0396	12.9956	12.7711	12.6295	12.7399	13.0116	13.0775	13.0874	12.614	12.6255	12.5352	13.0934	13.0096	13.147	12.8925	13.0282	12.92	12.6188	12.5911	12.6547	12.5745	12.7327	12.7782	12.6338	12.8052	12.9031	12.9686	12.5971	13.38	13.4892	13.6955	13.7096	13.7177	13.5939
Glyma08g23990.1	11.9085	12.128	12.0249	12.0833	12.1293	12.3208	12.2684	12.3854	12.2032	11.9928	11.9915	12.2178	12.3328	12.2777	12.2994	12.4389	12.2887	11.9823	12.1147	12.1416	12.1713	12.4038	12.3391	12.2373	12.1214	12.2101	12.1163	12.372	12.2461	12.3986	12.5064	12.2784	12.0702	12.2044	12.1391	11.4576	11.7299	11.6471	11.6172	11.6813	11.8017	11.8452	11.8561	12.1677	12.3376	11.9333	11.9846	11.9913	12.0866
Glyma06g18120.1	13.2519	12.7607	13.0485	12.8136	13.3022	12.8115	12.9195	12.8734	12.7951	12.7875	12.7351	12.764	12.8394	12.7507	12.804	12.7466	12.7661	12.813	12.7446	12.7771	12.8476	12.9257	12.9477	12.762	12.8072	12.7375	12.6941	12.802	12.7886	12.8236	12.8985	12.6737	12.6951	12.7308	12.6772	12.8748	12.8744	12.9925	12.8785	13.0473	12.9019	12.938	12.7843	12.7382	12.8	12.732	13.0755	12.979	12.8775
Glyma18g05340.1	12.6412	12.6276	12.5777	12.352	12.5158	12.6954	12.7655	12.7404	12.6417	12.5562	12.5419	12.7886	12.8327	12.7768	12.6682	12.7485	12.7603	12.5276	12.5806	12.499	12.7729	12.614	12.7234	12.6075	12.4888	12.4368	12.788	12.7466	12.6518	12.7367	12.6283	12.7621	12.5292	12.5439	12.5116	12.8373	12.7997	12.7289	12.7223	12.7606	12.631	12.5339	12.7833	12.1902	12.0832	12.7451	12.9266	12.8476	12.8189
Glyma08g43290.1	11.9822	11.8657	11.8483	11.9301	12.1535	11.5816	11.5446	11.5466	11.3373	11.6264	11.6284	11.6709	11.6311	11.5138	11.5075	11.6616	11.5866	11.5933	11.538	11.4335	11.6577	11.5164	11.5535	11.3359	11.4363	11.2972	11.7581	11.704	11.6221	11.4946	11.642	11.6929	11.4561	11.3974	11.5291	11.0852	11.2606	11.2355	10.8238	10.9767	11.4652	11.2363	10.9718	11.8429	11.8701	11.9365	11.9953	11.8927	12.0138
Glyma18g01861.1	12.7715	12.6498	12.5009	12.2258	12.7618	12.6373	12.7532	12.7411	12.6354	12.6796	12.6971	12.82	12.7657	12.7445	12.7193	12.7594	12.7184	12.7222	12.633	12.645	12.7184	12.7328	12.7598	12.6649	12.7653	12.7722	12.8586	12.8942	12.8767	12.8534	12.7193	12.8073	12.7195	12.7339	12.6652	12.5078	12.2302	12.4116	12.508	12.5052	12.4801	12.7034	12.2582	12.047	12.5046	12.603	12.9664	12.788	12.6951
Glyma13g36690.1	12.7013	12.3078	12.3029	11.8712	12.776	12.8151	12.7658	12.699	11.9043	12.0148	11.8606	12.7192	12.721	12.6594	12.7732	12.632	12.843	11.9287	11.9492	11.9603	12.7191	12.8792	12.7572	11.8795	11.8013	11.7427	12.7935	12.7162	12.7581	12.7148	12.7824	12.6855	11.8871	11.9381	11.9447	11.8334	11.8545	11.8599	11.8133	11.824	11.6532	11.6479	11.4415	12.7947	12.868	12.8182	12.373	12.4567	12.9005
Glyma19g07240.3	13.1564	13.255	13.0077	13.2868	13.3059	13.2718	13.2471	13.2098	12.997	12.9379	12.8242	13.2362	13.2884	13.2364	13.2795	13.1912	13.2424	13.0104	12.9127	13.054	13.2212	13.3209	13.2058	12.8895	12.8286	12.8115	13.1064	13.1922	13.3062	13.1362	13.2564	13.0175	12.8545	12.9225	12.8919	12.8251	12.7114	12.9005	12.7388	13.0497	13.1867	13.1327	12.8708	13.233	13.4629	13.7313	13.5632	13.4519	13.5131
Glyma08g22020.1	12.7219	12.6204	12.4609	12.3611	12.7476	12.8721	12.8613	12.7432	12.2234	12.1631	12.1032	12.9141	12.9303	12.7618	12.8346	12.8317	12.7898	12.2142	12.089	12.1573	12.8363	12.7158	12.8806	12.0371	12.2684	12.1624	12.9568	12.8868	12.8921	12.9347	12.8804	12.7723	12.0607	12.133	12.0827	11.9073	11.9285	11.8744	11.8275	11.8747	12.0898	12.1343	12.0176	12.6169	12.6841	12.7943	12.8513	12.771	12.7398
Glyma06g00980.1	12.5339	12.8206	12.5759	12.8752	12.9024	12.7972	12.7043	12.7533	12.3701	12.3322	12.2728	12.5519	12.5925	12.6616	12.7336	12.6004	12.5321	12.3732	12.2443	12.3117	12.6782	12.6651	12.7645	12.3129	12.3829	12.2246	12.5011	12.5189	12.5008	12.6002	12.6666	12.5191	12.2858	12.2782	12.3231	11.9623	11.7297	11.702	11.995	11.8505	11.5142	11.4886	11.6299	12.0279	11.9626	12.3652	12.4719	12.4326	12.4019
Glyma09g04950.1	13.3624	13.2986	13.0608	12.8766	13.1539	13.2928	13.1742	13.1412	12.8521	12.9136	12.9279	13.2624	13.2309	13.157	13.2637	13.217	13.1419	12.9218	12.8884	12.8382	13.2071	13.1748	13.1887	12.7769	12.8485	12.7655	13.2847	13.2183	13.2878	13.1165	13.1771	13.2011	12.803	12.8207	12.8196	12.1429	12.363	12.3316	12.2297	12.2615	12.4504	12.5856	12.3379	13.4521	13.4666	13.1265	13.4253	13.3582	13.2738
Glyma05g00780.1	12.0038	11.6343	11.9255	11.6432	12.1417	12.3936	12.4088	12.4123	11.9813	12.0079	11.9941	12.4629	12.505	12.3694	12.4172	12.3588	12.4089	12.0514	12.0405	12.0282	12.4956	12.4059	12.5301	11.9318	12.0252	11.9467	12.5061	12.4932	12.536	12.488	12.4732	12.3292	11.9013	11.9418	11.9387	11.6197	11.4995	11.7729	11.5568	11.8214	11.8094	11.8634	11.5623	12.2543	12.2979	12.5668	12.6579	12.5671	12.5226
Glyma10g01600.1	11.9091	11.6512	11.7132	11.5945	11.9706	12.5684	12.5993	12.5215	11.7857	11.9245	11.9563	12.4596	12.4537	12.4063	12.4988	12.5067	12.6292	11.8937	11.8997	11.7417	12.5837	12.5204	12.6391	11.8231	11.8601	11.6513	12.5744	12.4535	12.4816	12.5926	12.4722	12.4429	11.8149	11.7453	11.8794	11.6685	11.9598	12.0833	11.8346	11.8806	12.0147	11.9485	12.0154	11.6285	11.855	12.1828	12.1969	12.1299	12.1513
Glyma15g06208.1	12.0229	11.7119	12.1738	11.4981	12.0172	11.6408	11.4673	11.5858	11.9795	11.9768	11.9783	11.7498	11.7354	11.6725	11.5412	11.7184	11.7735	11.8807	11.9948	11.9293	11.7001	11.6985	11.7074	11.8909	11.9304	11.8161	11.6856	11.7514	11.5353	11.5945	11.5875	11.6574	11.8388	11.9258	11.886	11.3936	11.6014	11.596	11.4638	11.6674	11.8794	11.8757	11.7748	12.2704	12.2643	11.9782	11.7236	11.7157	12.0117
Glyma15g05570.1	12.6542	12.8087	12.5085	12.6958	12.9443	12.1657	12.1508	12.1548	11.8228	11.8274	11.8778	12.3578	12.3244	12.3015	12.1657	12.2461	12.4838	11.9267	11.9195	11.9616	12.1582	12.2241	12.1934	11.7701	11.8758	11.7656	12.4266	12.4781	12.4739	12.2761	12.3947	12.3096	11.8251	11.9319	11.959	11.5816	11.6898	11.592	11.523	11.489	11.4498	11.4203	11.3556	12.4259	12.1777	12.3375	12.2135	12.2262	12.3841
Glyma19g35560.1	12.6856	12.9311	12.5723	12.951	12.7061	12.6744	12.8241	12.8218	12.3715	12.1652	12.1163	12.8077	12.8244	12.8473	12.7946	12.816	12.7558	12.3195	12.3123	12.4795	12.732	12.7513	12.6797	12.3157	12.4348	12.2973	12.7595	12.9043	12.8437	12.7471	12.9173	12.7755	12.2357	12.2882	12.3611	12.3173	11.8618	12.1002	12.0584	12.337	11.7692	11.5855	11.2031	12.6695	12.8497	12.8916	13.0543	12.9452	12.9042
Glyma15g13141.1	11.7669	12.1492	11.8466	12.1092	12.0886	12.4628	12.405	12.5375	11.9537	11.8923	11.7672	12.4186	12.5584	12.4611	12.578	12.4162	12.4665	11.903	11.8246	11.9139	12.5846	12.5969	12.7439	11.7285	11.8733	11.8193	12.4398	12.6417	12.5073	12.8462	12.6705	12.438	11.79	11.8871	11.842	11.3438	11.0963	11.1201	11.1598	11.1064	11.0925	11.0486	10.9613	11.4732	11.5286	11.8215	11.9034	11.8928	11.8026
Glyma06g42071.1	12.6258	12.7033	12.6253	12.5317	12.6294	12.3924	12.4637	12.2776	11.9641	12.1075	12.028	12.3377	12.4121	12.3108	12.2983	12.5308	12.3679	12.1415	12.2321	12.1682	12.4973	12.2699	12.4559	12.0226	12.055	11.9603	12.3193	12.3971	12.3182	12.481	12.4797	12.4721	12.1336	12.0665	12.1909	11.4131	11.4982	11.4828	11.3718	11.3143	11.9747	11.8328	11.8229	12.245	11.7519	12.3202	12.5971	12.6586	12.663
Glyma05g11630.3	12.9806	13.0053	13.021	12.9907	13.037	12.8971	12.8806	12.8869	12.4057	12.4088	12.4067	12.9412	13.0875	12.9607	12.9274	13.0031	13.0072	12.4577	12.5806	12.5437	12.9216	12.9115	12.8229	12.4399	12.5553	12.4218	12.8845	12.8864	12.9783	12.8535	12.9566	12.7611	12.4375	12.4014	12.4641	12.1877	12.045	12.2088	12.2349	12.4575	12.8325	12.9005	12.661	13.3921	13.4722	13.5203	13.5965	13.5304	13.5115
Glyma16g26420.1	12.5083	12.0514	12.1757	12.1362	12.5393	12.7124	12.6741	12.6604	12.1958	12.1341	12.0607	12.6628	12.7242	12.6535	12.7219	12.6781	12.7031	12.1681	12.077	12.2776	12.78	12.6714	12.6614	12.1002	12.2672	12.0132	12.7331	12.6523	12.7218	12.6707	12.6246	12.5466	12.0678	11.9839	12.0752	11.7651	11.7265	11.9754	11.7765	12.1002	12.0545	12.0396	11.8336	12.9331	13.0219	13.1861	13.5224	13.4506	13.1118
Glyma08g13300.1	12.3599	12.2628	12.2703	12.1254	12.5353	12.823	12.9123	12.8013	11.843	11.9078	11.793	12.8746	12.8646	12.834	12.774	12.8319	12.8166	11.8918	11.9368	11.8849	12.8475	12.7892	12.8372	11.8172	11.8807	11.7526	12.7928	12.7989	12.7935	12.7742	12.795	12.8179	11.8108	11.865	11.9189	11.5059	11.7474	11.6391	11.5885	11.5586	11.6518	11.7627	11.4925	12.265	12.2183	12.5294	12.4257	12.4333	12.5378
Glyma07g13710.1	11.5642	11.186	11.5629	11.2967	11.8422	11.9817	12.0802	12.0948	12.0798	12.1165	12.1362	12.087	12.1016	12.0307	12.0137	12.0748	11.9819	12.1383	12.0633	12.013	11.9941	12.0166	12.0857	12.1041	12.1694	12.0944	12.1252	12.2139	12.2477	12.1009	12.1925	12.1043	11.9237	12.009	11.9936	11.661	11.6084	11.7695	11.5766	11.7826	11.9248	12.0414	11.7718	12.2259	12.4928	12.4275	12.239	12.2071	12.3108
Glyma18g44850.2	13.5209	13.0835	12.9763	12.4311	13.298	13.2033	12.9064	13.0375	12.8279	12.7774	12.7472	13.2562	13.3077	13.0751	13.2039	13.1743	13.0774	12.761	12.8025	12.7044	13.178	13.1378	13.032	12.757	12.6968	12.6288	13.244	13.1321	13.2555	12.999	12.9771	13.1611	12.786	12.7129	12.7281	12.5494	12.6544	12.6529	12.6132	12.5174	12.1987	12.209	12.2166	13.1721	12.863	12.8769	12.9231	13.108	13.1518
Glyma03g41630.1	13.2343	12.7725	12.7769	12.5878	13.1103	13.3652	13.3213	13.2663	12.3791	12.4751	12.4202	13.296	13.2733	13.2331	13.2969	13.2268	13.3261	12.4044	12.3494	12.3288	13.2335	13.2001	13.1313	12.33	12.2605	12.1721	13.2811	13.1514	13.2293	13.1264	13.236	13.2122	12.3554	12.3834	12.3483	12.6202	12.4386	12.54	12.458	12.4071	12.1388	12.2168	12.1513	12.3441	12.376	12.8114	12.6824	12.8219	12.9957
Glyma19g39070.1	11.749	11.4906	11.268	11.6991	11.9497	11.9501	12.2056	11.9531	11.5176	11.6264	11.665	11.9185	11.799	11.9065	12.0146	11.928	11.6767	11.8839	11.6471	11.6879	11.96	12.0452	12.3143	11.4989	12.2341	12.1163	12.0721	12.2384	12.0593	12.4874	11.8812	11.7999	11.8812	11.7386	11.504	10.9869	10.9511	11.2829	10.9528	11.323	11.4348	11.4985	11.2479	12.3287	12.3777	12.4349	12.825	12.5876	12.451
Glyma13g27570.1	12.5703	12.5292	12.2457	12.3289	12.4151	12.6326	12.6553	12.6741	12.2577	12.2061	12.206	12.7482	12.7571	12.6869	12.6627	12.6856	12.7804	12.1813	12.2738	12.2461	12.705	12.6462	12.5953	12.2557	12.2204	12.1971	12.7257	12.6057	12.7103	12.6745	12.5954	12.5947	12.2159	12.2241	12.1792	12.0274	12.0398	12.0469	11.997	12.0898	12.2459	12.5689	12.2659	12.8656	12.901	12.8607	12.8387	12.8346	12.9081
Glyma17g37480.2	12.4549	12.8913	12.3657	12.5909	12.6603	12.5569	12.6091	12.6101	11.9282	12.0591	11.8714	12.6934	12.7363	12.6464	12.646	12.642	12.6724	12.1036	12.099	11.9818	12.6588	12.4852	12.6934	12.0039	11.9917	11.9064	12.9504	12.7149	12.7277	12.6649	12.6985	12.8212	12.003	11.9805	12.0448	12.0642	11.9733	11.9898	11.9819	11.866	12.1419	12.2555	11.9648	11.6875	12.4847	12.525	12.8212	12.0247	11.6844
Glyma18g02590.1	12.2413	12.3332	12.1395	12.2716	12.2403	12.5485	12.4794	12.5113	11.7882	11.7985	11.6225	12.4131	12.3325	12.4869	12.4674	12.504	12.4821	11.8584	11.8777	11.8558	12.5072	12.3321	12.4944	11.7566	11.832	11.6858	12.4578	12.4253	12.3512	12.5389	12.4805	12.3676	11.8546	11.8809	11.9213	11.4494	11.3974	11.4028	11.3433	11.2171	11.5794	11.7036	11.6511	13.4942	13.6514	13.8933	13.9365	13.9633	13.7944
Glyma14g38620.1	12.1703	12.1623	12.0111	12.0061	12.3699	12.5192	12.5106	12.5416	11.6946	11.7959	11.694	12.6254	12.5826	12.5487	12.5916	12.5877	12.507	11.7125	11.6984	11.8117	12.5524	12.6277	12.6336	11.4565	11.6449	11.5577	12.697	12.6849	12.6673	12.6368	12.5204	12.779	11.6435	11.7523	11.6977	11.2086	11.5144	11.5244	11.3513	11.3304	10.9768	10.43	10.2555	11.1017	11.4422	12.1134	12.2234	12.3554	12.1206
Glyma05g30140.1	11.8614	11.8813	11.8083	11.7805	12.2246	12.5987	12.4978	12.4246	11.3905	11.3439	11.1616	12.4629	12.4278	12.3826	12.4922	12.3645	12.5287	11.3684	11.3216	11.365	12.5133	12.3248	12.3835	11.306	11.3071	11.1186	12.4283	12.3572	12.3942	12.5067	12.4019	12.4143	11.2792	11.3036	11.3845	11.1189	11.3552	11.1614	11.1855	11.194	11.4591	11.6177	11.3636	12.1619	12.2226	12.3063	12.1342	12.2114	12.3589
Glyma08g07150.2	12.4446	12.3532	12.3979	12.6415	12.5603	12.7296	12.649	12.7721	12.5571	12.4495	12.6013	12.6947	12.681	12.6911	12.7696	12.7287	12.7902	12.4583	12.4654	12.3557	12.7905	12.8683	12.7686	12.4517	12.4178	12.338	12.6046	12.7063	12.6352	12.646	12.7028	12.7166	12.3134	12.4294	12.3106	12.2476	12.5603	12.6109	12.3961	12.5768	12.4551	12.4816	12.3509	11.3126	11.3837	12.1673	12.1787	12.2637	12.0781
Glyma13g03910.2	11.9791	12.351	12.0797	12.3455	12.4426	12.8013	12.8798	12.8705	12.3967	12.399	12.2702	12.8359	12.8622	12.857	12.8302	12.8523	12.8608	12.395	12.344	12.407	12.8475	12.8536	12.7833	12.4033	12.4981	12.3675	12.8111	12.7783	12.8285	12.76	12.8325	12.7103	12.2975	12.2713	12.3359	11.807	11.7688	11.8944	11.7922	11.9942	12.0557	12.3118	12.0588	12.5573	12.8402	13.0149	12.9833	12.7945	12.9865
Glyma05g37900.1	12.7063	11.3656	12.0198	11.7132	12.5346	12.3401	12.2762	12.1333	12.1418	12.2599	11.9133	12.0513	12.1092	12.0652	12.1119	12.2261	12.1854	12.1656	12.1389	11.9983	12.2572	12.0482	12.3716	12.0485	11.9916	12.0029	12.1485	12.2796	12.0843	12.108	12.3141	12.2929	11.9763	12.0235	12.0981	12.2538	12.5082	12.5254	12.227	12.196	12.2269	12.3335	12.2979	13.0665	12.7445	13.0047	13.4704	13.6181	13.2514
Glyma04g32950.3	12.1126	11.5352	12.1147	11.1475	12.088	12.0204	12.0248	11.9692	11.5964	11.6273	11.4439	11.9057	11.9069	11.8881	12.0491	11.9445	12.0315	11.5981	11.4903	11.5355	12.0565	11.8844	12.0589	11.3041	11.4694	11.3272	12.0344	11.954	12.0606	12.0115	12.03	11.909	11.4233	11.3961	11.5425	11.2642	11.5823	11.623	11.4195	11.61	11.7345	11.756	11.5037	12.5074	12.5666	12.7379	12.8181	12.711	12.7591
Glyma06g21290.1	12.3742	11.73	12.1832	11.5669	12.491	12.6903	12.4294	12.4905	12.0232	12.1273	12.0935	12.6716	12.6952	12.6487	12.7235	12.6963	12.6898	12.0104	12.1261	12.1194	12.658	12.6538	12.6559	11.9861	12.0174	11.8409	12.6683	12.6074	12.7326	12.5744	12.5804	12.6675	11.9519	12.0296	11.9757	11.4185	11.8298	11.8896	11.5061	11.6444	11.7956	11.7806	11.6483	12.5167	12.5834	12.9428	12.9462	12.8777	13.0032
Glyma02g04090.1	12.3414	12.4602	12.025	12.2807	12.4936	12.6901	12.8448	12.7578	12.5398	12.6089	12.5329	12.7467	12.8136	12.7707	12.7645	12.8036	12.7146	12.6026	12.4607	12.6498	12.7921	12.8054	12.8744	12.5224	12.7884	12.5822	12.8907	12.9797	13.0009	12.9202	13.0172	12.6154	12.5325	12.4434	12.4677	11.9652	11.2541	12.0711	11.7449	12.3448	12.0513	12.0604	11.576	12.6455	12.7144	12.9965	13.1535	13.127	12.9181
Glyma03g25820.1	12.1038	11.5262	11.9911	11.521	12.5373	12.7592	12.8363	12.8779	12.7901	12.8175	12.7925	12.7673	12.8159	12.7843	12.7699	12.7962	12.7485	12.8658	12.7413	12.7516	12.7444	12.7636	12.7684	12.833	12.7865	12.7888	12.84	12.9531	12.9591	12.8113	12.8183	12.6709	12.565	12.6847	12.7019	12.1543	12.125	12.6205	12.192	12.349	12.3499	12.279	12.2572	12.7244	13.126	13.268	12.9587	12.9247	13.1439
Glyma06g01970.1	11.954	11.721	11.9233	11.2017	11.7021	11.956	11.8302	11.91	11.7292	11.7879	11.7844	12.0348	11.9992	12.1477	11.9672	11.8285	11.968	11.8797	11.6805	11.8629	12.0162	11.9786	12.0163	11.7776	11.8452	11.9123	12.0024	11.9948	12.0797	12.0545	12.044	11.8725	11.8469	11.8312	11.7469	12.0651	11.9177	11.9724	11.9525	11.8583	11.5699	11.8706	11.6645	11.7573	11.9824	12.1793	12.4853	12.4371	12.2285
Glyma20g27950.1	13.4538	13.6363	13.6181	13.787	13.6824	13.8222	13.7412	13.8316	13.2735	13.27	13.3072	13.7696	13.7455	13.7353	13.8434	13.6971	13.8	13.3384	13.267	13.2786	13.7786	13.8871	13.7582	13.1463	13.1886	13.2246	13.8143	13.8261	13.7053	13.7595	13.8044	13.7807	13.1123	13.2455	13.1416	12.7659	12.8322	12.4986	12.6429	12.869	12.7325	12.7816	12.9758	13.2435	12.6457	13.6525	13.6138	13.6725	13.7322
Glyma07g00580.1	11.4991	11.1712	11.5285	11.3044	11.7069	12.556	12.5595	12.5421	12.2695	12.18	12.3113	12.5008	12.5767	12.4581	12.5346	12.4803	12.4914	12.1931	12.2445	12.1447	12.6316	12.6037	12.6785	12.1233	12.1832	12.013	12.4912	12.5353	12.4507	12.5708	12.5391	12.4508	12.1616	12.1085	12.1032	11.8142	12.2646	12.4493	12.182	12.2039	12.2684	12.1717	12.1869	12.2737	12.3021	12.4773	12.3794	12.4045	12.3814
Glyma17g04690.1	12.9664	13.1217	13.227	13.1212	12.8322	12.4605	12.4941	12.5308	12.4159	12.3723	12.3652	12.5321	12.6658	12.6023	12.5212	12.5809	12.5235	12.3357	12.4662	12.5192	12.4962	12.2367	12.4218	12.4113	12.5379	12.4953	12.4595	12.5363	12.5149	12.5843	12.5336	12.7219	12.509	12.5005	12.5733	12.2181	12.0219	11.855	12.1036	12.1998	10.9669	10.6454	11.4422	12.4051	11.5618	12.569	12.6003	12.6825	12.6066
Glyma04g40470.1	11.9287	11.586	11.6405	11.8478	12.0637	12.2103	11.9863	11.9995	12.0703	12.0711	11.9947	12.0575	12.1723	12.0167	12.2105	12.1229	11.7331	12.1606	12.0114	12.1153	11.9447	12.1843	12.0757	11.9746	11.9865	11.971	12.059	12.0446	12.3607	11.8139	12.1074	11.7525	11.9702	11.9374	11.8891	11.4143	12.0488	12.2479	11.7493	12.0623	12.1944	12.0955	11.7547	12.2713	12.3383	12.5449	12.3968	12.3506	12.5355
Glyma06g02330.1	12.6581	12.2459	12.3348	12.08	12.7519	12.6068	12.6284	12.6645	12.3864	12.4846	12.426	12.6366	12.5697	12.4521	12.5745	12.4419	12.4982	12.4554	12.4526	12.3329	12.5201	12.6041	12.5345	12.2838	12.2281	12.2547	12.6074	12.5856	12.5723	12.4696	12.4891	12.2673	12.3782	12.4306	12.3706	12.4266	12.503	12.513	12.465	12.3125	12.3157	12.505	12.5739	12.3383	12.7145	12.3817	12.5207	12.4886	12.3262
Glyma08g19320.1	12.2429	11.8598	11.8415	12.2464	12.4007	12.256	12.117	12.1692	11.9316	11.9618	11.9824	12.1353	12.2007	12.038	12.2064	12.0883	12.0908	11.9811	11.9364	12.0046	12.0017	12.3322	12.0948	11.8032	11.8719	11.7803	12.0799	12.1629	12.2968	12.0666	12.0554	11.8669	11.7951	11.8078	11.8336	11.8153	11.9732	12.2717	11.7821	12.2533	12.6481	12.6756	12.2629	12.6184	12.5342	13.0744	12.9325	12.947	12.8366
Glyma15g10950.2	11.9035	11.8137	11.8073	11.5629	12.0926	11.9868	11.9834	11.8254	11.3624	11.6576	11.476	11.8385	11.8355	11.894	11.9621	11.8903	11.8593	11.5565	11.5107	11.5402	11.8267	12.0447	11.9827	11.2056	11.4683	11.3796	11.9851	11.7743	12.1005	11.9226	11.9216	11.8666	11.4163	11.3464	11.2989	11.0121	11.0926	11.4025	11.055	11.5022	11.6347	11.6808	10.9906	12.6771	12.7108	12.6112	12.6747	12.7773	12.682
Glyma06g07410.1	11.9665	12.0787	11.4085	12.3585	11.848	12.4369	12.1944	12.2894	11.9822	11.9729	12.0437	12.3502	12.3808	12.2587	12.4187	12.369	12.4849	11.9767	12.1228	12.0799	12.2993	12.4556	12.2782	11.9993	12.0464	11.9042	12.2442	12.2546	12.4289	12.2246	12.3097	12.0768	11.8949	11.9393	11.9019	11.1695	11.4725	11.5545	11.27	11.3019	12.049	12.134	11.4462	12.0582	12.2341	12.855	12.7076	12.7346	12.9403
Glyma04g36860.1	13.0062	12.3612	12.5928	12.4022	13.1118	13.3581	13.3847	13.4183	13.3808	13.2773	13.1284	13.279	13.0859	13.2696	13.33	13.2424	13.4098	13.2339	13.1631	13.2441	13.3207	13.3377	13.3195	13.2818	13.1773	13.169	13.2267	13.2109	13.2532	13.2334	13.2531	13.1076	13.0154	13.0801	13.0095	10.9946	10.8212	11.2421	11.3068	11.2918	13.3451	13.3987	13.2462	13.5601	13.5766	13.277	13.183	13.1166	13.2981
Glyma02g00490.3	12.4478	12.0481	12.0757	12.3423	12.7371	12.6353	12.4076	12.373	12.138	12.1939	12.1235	12.4892	12.5729	12.4669	12.5681	12.5015	12.4062	12.3015	12.2292	12.2773	12.5051	12.6325	12.5276	12.1253	12.2251	11.988	12.528	12.48	12.6535	12.3485	12.4312	12.1026	12.053	12.0191	12.0268	11.8391	11.9543	12.127	11.7723	12.2987	12.6849	12.8016	12.391	12.7999	12.9447	13.2495	13.0773	13.1133	13.1277
Glyma16g07081.1	13.2144	13.0886	12.9283	12.8266	12.6516	10.8287	11.5628	11.5447	13.0049	12.8509	12.8778	11.123	11.2268	10.8913	11.0835	11.0371	11.5927	12.7839	12.7945	13.0582	10.5515	11.622	10.7682	12.8135	12.9122	12.8882	10.7554	11.3215	11.0496	11.5499	10.9655	10.6539	13.0164	12.9837	12.8375	13.1669	13.2919	13.4704	13.4103	13.3428	13.183	13.1201	13.1789	12.5475	12.3632	12.3869	12.1262	12.0983	11.8694
Glyma11g15680.5	12.8253	13.3977	12.9198	13.1224	13.0253	13.3949	13.347	13.4142	12.8692	12.8059	12.7127	13.3733	13.3318	13.361	13.4443	13.3907	13.37	12.8237	12.6919	12.8262	13.3639	13.4242	13.3813	12.7354	12.7023	12.6577	13.4013	13.3515	13.3733	13.4216	13.5277	13.4583	12.6399	12.7379	12.686	11.9376	11.9792	12.1158	11.5336	12.218	12.0244	12.0046	11.8019	11.35	12.0382	12.6074	12.8532	12.8372	12.9117
Glyma01g41810.1	11.999	11.6795	11.6202	11.9604	12.0031	12.1663	12.0703	12.0524	11.6127	11.5939	11.6944	12.1476	12.1657	11.9981	12.0455	11.9857	12.0286	11.6944	11.6578	11.6784	11.984	12.2302	12.0118	11.4862	11.4659	11.3397	12.0939	12.0272	12.215	11.9242	11.9357	11.9376	11.5185	11.4819	11.4947	11.1801	11.5717	11.8567	11.2283	11.7891	12.0151	11.9418	11.7104	12.4086	12.276	12.7651	12.582	12.5252	12.8162
Glyma12g08930.1	13.0266	12.6056	12.1191	12.7896	11.8933	12.114	12.1228	12.1647	11.9431	12.0785	12.035	12.0513	12.0399	11.9533	12.031	12.0627	11.9389	11.9603	11.9173	12.1309	12.025	12.1563	12.086	12.0127	12.0151	12.0799	12.0421	12.0365	12.1357	12.2629	12.19	11.9071	12.0703	12.1359	12.1542	12.6786	12.7283	12.7182	12.7595	12.6703	12.6155	12.3403	12.5722	12.4188	12.2812	11.9156	11.6423	11.4033	12.0136
Glyma05g05676.2	11.8518	11.3415	11.4662	11.6056	12.0071	12.3362	12.3485	12.2028	11.9796	12.0582	11.8939	12.2006	12.2913	12.2455	12.3141	12.2857	12.1451	12.0855	11.9542	12.044	12.2959	12.4195	12.3807	11.9031	11.9686	11.9515	12.2562	12.1717	12.37	12.1387	12.266	12.0502	11.9317	11.8772	11.8368	11.6968	11.5124	11.9424	11.6629	12.0787	12.3266	12.3869	11.9471	12.7946	13.0127	13.0875	13.0151	13.0101	12.9475
Glyma20g28780.1	11.7923	11.3093	11.5685	11.7118	11.9809	12.2042	12.1084	12.1036	12.0323	12.0344	11.9564	12.0905	12.187	12.0921	12.2749	12.2588	12.0445	12.0742	11.9608	12.1267	12.137	12.3351	12.2225	11.9093	12.0676	12.0087	12.1436	12.1372	12.3587	12.1039	12.2522	11.7485	11.8844	11.9271	11.9139	11.5722	11.5985	12.0447	11.5329	12.088	12.3679	12.2952	11.8677	12.7655	12.8095	12.9382	12.768	12.7436	12.7705
Glyma05g26290.1	12.0946	11.6925	11.7732	11.7764	12.2796	12.4528	12.538	12.3522	11.9872	12.0894	11.9971	12.2386	12.4091	12.2927	12.4182	12.3177	12.2364	12.1366	12.027	12.1164	12.1823	12.5233	12.231	11.9631	12.025	11.8241	12.2275	12.2277	12.4609	12.2075	12.2495	11.888	11.8965	11.8723	11.8954	11.9461	11.9787	12.1907	11.8112	12.2555	12.7817	12.7719	12.4937	12.9416	12.94	13.1318	13.0552	13.0358	12.9542
Glyma02g11540.1	11.8507	11.664	11.5879	11.7844	12.0254	12.0864	11.9976	11.9649	11.6277	11.6495	11.5899	11.9334	12.073	11.9366	12.0878	12.0383	11.996	11.6106	11.618	11.7149	11.9803	12.0568	12.0053	11.5474	11.6002	11.44	12.0323	11.854	12.1802	11.766	11.9105	11.6404	11.5681	11.4671	11.5476	11.21	11.4781	11.5719	11.2277	11.6075	12.0772	12.1516	11.6642	12.8941	12.9802	13.1108	13.1038	13.0039	13.0649
Glyma06g01310.1	11.7155	11.1826	11.3373	11.6114	11.9077	12.0395	12.0841	12.0141	11.832	11.951	11.8992	11.9171	12.1554	11.9818	12.0908	12.1293	11.7544	12.0001	11.6827	12.0081	12.0014	12.1754	12.0887	11.7065	11.9637	11.8739	12.0739	12.096	12.3116	11.9915	12.1889	11.9281	11.7747	11.8171	11.8039	10.9788	10.3379	11.2231	10.9861	11.3052	10.7908	10.7608	10.4442	12.1712	12.2206	12.468	12.3148	12.4107	12.4159
Glyma03g35540.2	12.1912	11.3151	11.5665	11.8017	12.2179	12.5673	12.6884	12.5201	12.1706	12.2454	12.188	12.5987	12.6842	12.568	12.6734	12.5865	12.5636	12.3143	12.2848	12.3064	12.628	12.6552	12.5431	12.1001	12.0699	11.97	12.6182	12.5337	12.7743	12.4232	12.4563	12.2288	12.0059	12.0022	12.0167	11.9349	12.0279	12.1727	11.7097	12.3619	12.7033	12.8909	12.4897	12.9658	12.9521	13.1619	12.9877	12.8983	12.9305
Glyma02g42220.1	12.8495	13.0198	12.5076	13.2675	12.7839	13.7439	13.7097	13.6824	12.8269	12.7988	12.8598	13.6754	13.6551	13.6076	13.7052	13.5619	13.6673	12.8042	12.8685	12.812	13.7329	13.7674	13.7557	12.8493	12.8176	12.8001	13.6583	13.7832	13.6298	13.7597	13.6417	13.5294	12.8052	12.8018	12.7306	12.714	12.6089	12.4197	12.6437	12.3319	11.802	11.8329	12.0055	12.9339	12.5404	11.8121	11.8537	11.8636	12.1022
Glyma03g21710.1	11.7459	11.4954	11.565	11.6285	12.0114	12.1201	12.2569	11.9584	11.7857	11.7482	11.7108	11.7079	12.0776	11.946	12.0734	12.0467	11.6371	11.8672	11.6163	11.8944	11.8163	12.1471	12.1243	11.6605	11.8309	11.8722	11.8482	12.0301	12.2064	12.0552	12.1372	11.8466	11.6858	11.7098	11.7067	11.3492	11.4817	11.6488	11.1579	11.7246	12.2805	12.2359	11.9207	12.708	12.8611	13.0505	12.8475	12.7698	12.9034
Glyma06g19850.1	12.3958	11.81	12.0587	11.9027	12.4134	12.439	12.3364	12.3833	11.6087	11.5888	11.5018	12.512	12.4825	12.4363	12.4056	12.3971	12.4755	11.8313	11.5385	11.6099	12.4688	12.2898	12.4354	11.5645	11.6138	11.7723	12.4855	12.4576	12.3792	12.5056	12.4277	12.4035	11.5379	11.5682	11.4699	11.6942	11.5983	11.7301	11.7526	11.6365	10.849	10.9386	10.8203	11.4241	11.7724	11.5717	12.0447	12.1325	11.7713
Glyma13g29291.1	12.5423	12.459	12.4883	12.2587	12.5763	12.0916	12.1997	12.1368	11.739	11.7214	11.7511	12.3046	12.2174	12.1627	12.1416	12.2981	12.1181	11.84	11.7859	11.685	12.219	12.1239	12.341	11.7006	11.6188	11.5749	12.5231	12.4342	12.3829	12.3313	12.2531	12.1992	11.7386	11.7612	11.7688	11.1128	10.6246	10.897	10.7613	10.7854	10.4854	10.4166	10.3799	11.874	11.3594	12.1406	12.2919	12.4441	12.301
Glyma19g25870.1	11.1969	10.9924	11.0149	11.2013	11.5063	12.2368	12.1253	12.1053	11.2522	11.3408	11.175	12.0423	12.1438	11.8376	12.2755	12.2056	12.2274	11.3663	11.2953	11.1664	12.2148	12.1936	12.1295	11.1758	11.1441	11.0875	12.2748	11.9295	12.2636	12.127	12.0197	11.948	11.2602	11.2183	11.273	10.9253	11.2217	11.2315	11.0774	10.9724	11.4071	11.4727	11.3574	12.6859	12.4062	12.5837	12.4181	12.3528	12.5792
Glyma15g23220.1	12.1651	11.767	11.6053	12.1465	12.3735	12.1627	12.0817	11.9155	11.7959	11.7847	11.6859	11.9123	12.1307	11.8296	12.1525	11.864	11.9403	11.826	11.7433	11.8765	11.9951	12.15	11.9107	11.6676	11.7925	11.5454	11.8316	11.762	12.1722	11.6723	11.8232	11.5181	11.655	11.5887	11.6734	11.5352	11.5292	11.7687	11.2878	11.8001	12.4885	12.3658	11.939	13.0351	13.0942	13.411	12.8663	12.9313	13.294
Glyma12g13240.1	12.0988	11.7872	12.0249	11.9716	12.4213	12.6894	12.6753	12.64	12.2101	12.2727	12.0893	12.5692	12.6491	12.6078	12.6671	12.6324	12.6218	12.3078	12.0963	12.2687	12.5927	12.6217	12.6887	12.1166	12.2021	12.1111	12.5548	12.5469	12.7614	12.586	12.6516	12.3664	12.0717	12.1235	12.1596	11.4349	11.4409	11.6761	11.4601	11.768	12.565	12.644	12.3587	13.2951	13.4889	13.4767	13.3056	13.3446	13.2676
Glyma05g29000.1	11.8109	11.3906	11.7169	10.9863	11.8651	12.8583	12.8839	12.9634	12.3659	12.3986	12.3024	12.7527	12.7289	12.8396	12.9743	12.8517	12.768	12.4502	12.4537	12.4937	12.8374	12.9334	12.8932	12.3619	12.2173	12.2942	12.6863	12.6824	12.7816	12.8063	12.7812	12.6186	12.3454	12.4103	12.2972	11.9166	12.027	12.0455	12.0689	12.1424	12.5012	12.5889	12.5002	11.872	12.4008	12.4272	12.3577	12.1632	12.2869
Glyma04g06700.1	11.7665	11.8564	11.625	12.0235	12.0581	12.0364	12.0421	11.933	11.616	11.3981	11.4744	12.0699	12.1963	12.0085	12.0695	11.833	11.9385	11.475	11.5107	11.4382	11.9877	12.1536	12.017	11.3376	11.4502	11.2541	11.9554	11.9951	12.1091	11.7934	11.7967	11.7024	11.2993	11.1537	11.2516	11.0115	11.157	11.4801	10.8821	11.576	12.0332	11.9503	11.588	12.9255	13.0054	13.0761	13.0456	12.9233	12.6856
Glyma03g29810.1	11.487	11.0752	11.2565	11.36	11.925	12.2804	12.186	12.2161	11.8725	11.9086	11.9245	12.0931	12.2353	12.1014	12.3051	12.1832	12.1964	11.9536	11.8972	12.0357	12.1142	12.4038	12.1182	11.8068	11.9195	11.7327	12.1138	11.9997	12.3311	12.0311	12.0147	11.6165	11.7267	11.7119	11.7207	11.3722	11.795	12.0193	11.3692	11.9725	12.5331	12.5861	12.1895	12.5429	12.6042	12.9536	12.6661	12.5742	12.6369
Glyma20g30810.1	12.0188	11.7443	11.8284	12.2148	12.1542	12.4535	12.1851	12.2042	11.8492	11.8984	11.8279	12.1527	12.2615	12.1145	12.4176	12.166	12.2067	11.9854	11.8887	12.0859	12.0582	12.5099	12.1968	11.8325	11.838	11.7548	12.0448	12.2349	12.3833	11.9504	12.1476	11.7295	11.8255	11.7621	11.8388	11.7013	11.5739	11.8451	11.5122	12.1826	12.6787	12.6777	12.4	12.8627	12.8912	13.1176	12.7721	12.8406	12.87
Glyma08g12140.1	10.6444	10.6527	10.9166	10.2963	11.14	12.3728	12.3672	12.4358	11.7919	11.7758	11.6827	12.2485	12.3113	12.0949	12.5481	12.2564	12.404	11.893	11.8083	11.9614	12.2487	12.3826	12.5289	11.7881	11.9138	11.7874	12.2967	12.2563	12.3597	12.5244	12.4014	12.0424	11.8014	11.737	11.7316	11.5803	11.2659	11.5785	11.7785	11.8228	11.6332	11.6663	11.588	12.0542	12.5353	12.4503	12.5491	12.3951	12.4959
Glyma03g34310.1	12.759	10.7327	11.2519	9.92844	11.9101	13.6683	13.6658	13.73	12.8825	12.9638	13.0005	13.7297	13.734	13.7556	13.6926	13.6979	13.7187	12.8583	12.8496	12.8468	13.7672	13.7485	13.7295	12.9875	12.8714	12.9613	13.7548	13.7114	13.6813	13.7362	13.6321	13.6203	12.9103	12.8931	12.7998	12.7485	12.8637	12.9113	12.9026	12.7309	12.4516	12.2974	12.6729	12.5695	13.4986	9.56235	11.9391	11.092	9.76646
Glyma19g00200.5	12.8209	12.2805	12.2547	11.5985	12.5731	12.778	12.6368	12.578	11.7521	11.9481	11.8749	12.8575	12.7933	12.6574	12.8122	12.6586	12.7106	11.8204	11.8447	11.8523	12.6789	12.6621	12.5512	11.7283	11.7402	11.6207	12.8975	12.7055	12.8451	12.5085	12.6141	12.7136	11.7858	11.7599	11.8959	10.7858	10.8609	10.7606	10.6345	10.5674	10.3432	10.7552	10.4574	11.9736	11.7726	12.0004	12.2886	12.2336	12.1889
Glyma17g37400.2	12.9448	13.271	13.1492	12.6918	13.1595	12.8745	12.8373	12.9005	12.1134	12.1504	12.2066	13.0227	12.9791	13.0057	12.8774	13.1764	12.9743	12.3047	12.3536	12.2614	12.9839	12.8069	12.9859	12.0929	12.1305	12.0691	13.1379	13.1808	13.0673	13.0754	12.9619	13.2538	12.2263	12.3987	12.4337	11.7231	11.5907	11.2684	11.4764	11.0549	11.3594	11.1185	11.4514	9.30538	9.46705	11.0065	12.2144	12.1734	11.1936
Glyma15g17010.1	11.1328	11.1943	10.7288	11.7832	11.6275	12.2806	12.1613	12.1856	11.4603	11.4646	11.5204	11.949	12.0753	12.0427	12.2754	12.2496	12.1246	11.5756	11.5035	11.5893	12.0472	12.3926	12.0918	11.377	11.3899	11.1995	11.9811	11.8707	12.2452	11.9336	11.9949	11.7031	11.3109	11.3328	11.2106	10.4567	10.6866	11.3356	10.3876	11.3463	11.9398	11.9353	11.3086	12.2034	12.2322	12.5082	12.3768	12.4606	12.2365
Glyma08g20960.1	11.8995	11.0576	11.2566	11.6896	12.0227	11.8674	11.9012	11.783	11.4844	11.6546	11.6015	11.6481	11.8584	11.6923	11.7684	11.7694	11.7185	11.6495	11.5589	11.6454	11.5816	11.9642	11.7505	11.4952	11.4988	11.3302	11.7109	11.6284	11.9863	11.46	11.5966	11.3015	11.4016	11.3187	11.4935	11.8214	12.0245	12.3207	11.7811	12.3897	12.8942	13.033	12.3295	12.2898	12.5433	13.2235	12.7859	12.6218	12.9306
Glyma15g08300.1	13.9764	13.9869	13.9134	13.2726	13.9719	13.9078	13.8668	13.7572	12.711	12.9028	12.6854	13.9312	13.9357	13.8651	13.8966	13.8923	13.9009	12.9429	13.0712	12.8422	13.8925	13.7196	13.8063	12.5077	12.6319	12.6655	13.9168	13.9069	13.8662	13.7113	13.5701	13.8135	13.0592	12.9197	12.9687	12.6	12.3078	9.65184	9.92603	7.46258	11.6379	12.1987	11.632	13.1501	12.829	12.3393	12.8414	13.0056	12.555
Glyma12g36106.1	13.3232	13.546	13.6946	13.4956	13.1172	11.2811	11.8553	11.9003	13.7426	13.7479	13.8672	11.752	11.4678	11.4162	11.4658	11.5769	11.7777	13.741	13.8127	13.7607	11.0762	11.6939	11.1916	13.7179	13.8954	13.8458	11.5411	11.8006	11.3844	11.8847	11.4695	11.2394	13.8453	13.8021	13.805	13.5493	13.4458	13.5782	13.6861	13.6292	13.6781	13.4296	13.5583	13.3705	13.3839	12.5362	12.5727	12.759	12.4644
Glyma10g04560.1	11.4147	11.3818	11.2631	11.9888	11.9317	12.1175	12.0269	11.8935	11.521	11.5652	11.3637	11.7459	11.9081	11.8152	12.0698	11.9332	11.879	11.7355	11.5275	11.6144	11.7807	12.1046	11.9124	11.3905	11.4583	11.2989	11.8001	11.7371	12.1507	11.6093	11.8681	11.5174	11.3283	11.2357	11.4043	11.6211	11.9639	12.3163	11.5919	12.318	12.7233	12.7079	12.2199	12.8861	12.9018	13.5256	13.0192	13.0536	13.3421
Glyma14g36850.1	11.6087	11.7766	11.5102	11.9178	12.3058	12.7825	12.8588	12.8521	11.9323	11.932	11.8003	12.5798	12.7342	12.7167	12.8595	12.8121	12.6627	11.9807	11.8864	12.0348	12.8163	12.8683	12.7879	11.8123	12.0696	11.9428	12.6855	12.6776	12.8123	12.726	12.7873	12.539	11.8629	11.7646	11.8422	11.817	11.6461	11.9717	11.7459	12.179	12.201	12.2137	12.0858	12.7389	12.9393	13.1101	13.0881	13.0643	13.0653
Glyma02g43260.1	11.6456	11.2537	11.1809	11.5277	11.8149	12.3074	12.4968	12.163	12.1847	12.217	12.3863	12.1011	12.5273	12.1846	12.3578	12.3743	12.1685	12.3699	12.1068	12.2739	12.3748	12.7396	12.4674	12.0192	12.4421	12.184	12.1924	12.3876	12.4762	12.3844	12.2338	11.9874	12.2024	11.9403	12.0267	11.6279	11.2032	11.8115	11.414	12.0045	12.2013	12.2291	11.8164	12.5265	12.6902	12.8763	13.0127	12.9034	12.7542
Glyma09g08100.1	14.1735	14.104	14.1735	14.1095	14.2333	13.9226	13.8309	13.8132	13.2821	13.2418	13.2008	13.9279	13.9331	14.0135	13.8204	13.9375	13.8883	13.5814	13.6139	13.3959	13.8784	13.6885	13.7655	13.371	12.9777	13.0081	13.8813	13.9168	13.8169	13.6548	13.839	14.0899	13.3656	13.4737	13.4944	13.3945	13.2298	12.1648	12.3679	11.8386	13.1699	13.2241	13.4234	9.76218	9.45478	12.78	13.6474	13.7342	13.1684
Glyma14g09440.1	12.6688	12.9563	12.7927	12.5303	12.623	12.0398	12.1081	12.0697	11.2248	11.315	11.228	11.9485	11.8328	12.0559	11.9973	11.8812	12.0607	11.4073	11.4255	11.373	11.9021	11.9939	11.8247	11.1395	11.0284	11.1116	11.8276	11.9261	11.6678	11.8507	11.6408	12.0109	11.196	11.3101	11.5701	11.4719	11.4774	10.9966	11.2454	11.236	11.9199	11.709	12.0158	9.37865	8.89029	10.7771	11.2837	11.3111	10.7678
Glyma10g09557.1	11.1691	11.6427	13.0572	11.3512	10.4148	10.5628	10.2095	10.2889	12.6754	12.6451	12.0635	10.3804	9.81058	10.3132	10.4503	10.2147	10.3312	12.6851	12.5317	12.6253	10.3829	10.5154	10.5952	12.3464	12.3582	12.6592	10.453	10.3156	10.3383	10.2699	10.3904	10.4001	12.6821	12.6602	12.6517	13.1048	13.2379	13.2747	13.4098	13.2492	13.097	12.872	13.2375	11.7223	11.8807	10.6556	10.8616	10.6545	10.7937
Glyma02g31971.1	13.5201	13.6904	14.0589	13.5342	13.0429	12.0294	12.4682	12.4743	13.7095	13.7805	13.6388	12.1981	12.1612	11.9337	12.1098	12.1308	12.3007	13.8699	13.7925	13.8713	11.8956	12.2073	12.0212	13.6886	13.9111	13.8967	12.2361	12.2015	12.0223	12.3496	12.0872	11.8867	13.8578	13.8493	13.8508	13.7973	13.823	13.7575	13.8683	13.9325	13.8243	13.6589	13.7317	13.7813	13.717	12.9639	12.9511	13.0429	12.8073
Glyma09g30970.2	13.3041	13.6047	13.3102	13.2727	12.654	10.8616	11.4785	11.466	13.1199	12.8487	12.3184	11.0571	10.9114	10.8677	10.9206	10.9654	11.3665	12.9203	12.7715	13.1005	10.7381	11.2993	10.9908	12.7353	12.7924	12.9516	11.0992	11.203	10.9541	11.3574	10.9377	10.9937	12.8533	12.816	12.8669	13.2691	13.1271	13.2614	13.4564	13.5394	13.3084	13.2968	13.4149	13.234	13.1182	12.6874	12.1949	12.3091	12.6807
Glyma19g37000.1	12.4414	10.121	10.3327	9.38205	12.6623	14.085	14.0425	14.0648	13.5196	13.6231	13.579	14.0187	14.0244	14.0425	14.1146	14.0094	14.0423	13.5523	13.3915	13.3596	14.0648	14.1426	14.0488	13.5143	13.4062	13.4687	14.0214	13.9948	14.0187	14.0064	13.9669	13.9791	13.4025	13.4242	13.2476	13.0589	13.3598	13.4361	13.3587	13.0458	12.9958	12.8527	13.016	13.7103	14.2013	12.7439	12.4045	12.3402	13.0083
Glyma15g19580.1	13.7906	14.1409	13.8986	13.8292	13.8531	13.0709	12.9781	13.0226	12.4004	12.3697	12.344	13.1014	13.1123	13.1478	12.9985	13.1661	13.0572	12.845	12.8046	12.6176	13.1489	12.903	13.0098	12.4379	12.0429	12.0991	13.1943	13.264	13.0631	12.9429	13.0589	13.4588	12.4286	12.7279	12.5981	12.498	12.1691	11.1028	11.2879	10.7475	12.0584	12.1115	12.3413	8.90952	8.60235	11.7544	12.8978	12.9925	12.2883
Glyma02g19380.1	12.5882	11.6437	12.1771	11.0187	11.931	12.7286	12.8498	12.7296	12.8084	12.6717	12.6417	12.6121	12.335	12.3172	12.6509	12.4622	12.9675	12.4913	12.4541	12.4728	12.4852	12.7098	12.7058	12.481	12.6575	12.6703	12.6509	12.5577	12.4537	13.022	12.9221	12.4989	12.5521	12.5335	12.5383	12.5844	12.1046	11.6714	11.6778	11.2373	10.1655	9.46948	10.3137	12.6137	13.283	13.4938	13.6438	13.2902	13.0724
Glyma19g42060.5	13.8368	13.1297	13.2501	12.0779	13.5686	13.3251	13.3391	13.2951	12.225	12.5218	12.1741	13.5231	13.4513	13.3276	13.2493	13.3271	13.5634	12.4594	12.2765	12.6396	13.4396	13.2614	13.2505	12.4139	12.4301	12.2998	13.5127	13.435	13.3311	13.1059	13.1614	13.2898	12.6231	12.4858	12.6451	13.0463	12.7808	12.5779	12.6769	11.7167	10.7194	11.2887	10.9471	10.5105	9.5287	11.6039	11.7529	11.8238	12.2122
Glyma18g39690.1	13.7969	13.7935	13.6491	13.5889	13.7386	12.4169	12.2623	12.3765	13.1717	13.2626	13.2117	12.2552	12.456	12.4168	12.3152	12.5788	12.1508	13.2641	13.3181	13.2082	12.3449	12.3537	12.5429	13.1382	13.2885	13.2877	12.2799	12.9788	12.527	12.6983	12.9339	12.7537	13.2479	13.1622	13.2521	12.834	12.6014	12.8983	12.323	11.9428	11.9371	11.9674	12.2401	13.5789	13.5947	13.4039	13.5551	13.6342	13.6132
Glyma13g31060.1	13.8804	13.2907	13.6372	11.7661	13.9699	13.7526	13.4033	13.3111	11.7941	12.3274	11.9953	13.8119	13.8849	13.4884	13.5426	13.5926	13.494	12.152	12.4686	12.0791	13.4701	13.2523	13.2386	11.3651	11.6875	11.697	13.726	13.4998	13.598	13.2534	13.0865	13.5442	12.3261	12.1491	12.2745	11.1814	10.9039	7.89021	7.98262	5.47106	9.788	10.155	9.51532	12.132	11.6017	11.9303	12.0958	12.2147	12.3108
Glyma19g07557.1	12.724	13.0767	13.3885	12.6917	12.3554	11.5257	11.9408	11.8908	13.0634	12.9244	13.1232	11.7832	11.3247	11.3054	11.4894	11.1984	11.6488	13.1035	13.0264	12.9857	11.2411	11.5645	11.4897	12.9435	13.1649	13.2436	11.5613	11.6748	11.5968	11.905	11.3967	11.1848	13.2012	13.1136	13.1486	12.9044	12.8103	12.749	12.9595	12.874	12.9631	12.8693	12.917	12.6905	12.8535	12.33	12.3154	12.1912	12.1912
Glyma07g39020.1	8.21808	8.68833	9.61105	6.74194	9.27253	12.7297	12.5263	12.6383	12.4069	12.3607	12.4579	12.6176	12.6902	12.685	12.5443	12.6996	12.5335	12.3102	12.4055	12.3251	12.6717	12.5223	12.6914	12.431	12.4536	12.3127	12.5315	12.7402	12.5712	12.4761	12.6092	12.6424	12.3162	12.3672	12.4765	12.1557	12.1213	11.7528	11.8901	11.7801	11.973	12.2019	11.8581	13.3617	13.2866	10.4472	10.9651	10.7346	11.3028
Glyma08g47870.1	13.4987	13.6755	13.5807	13.2079	13.1998	9.92987	10.1163	10.2648	13.3907	13.4036	13.3634	9.85124	10.0924	9.26701	10.1001	10.2565	9.93336	13.3076	13.3025	13.512	9.04975	9.63811	9.69858	13.2765	13.6923	13.721	9.60561	10.3489	9.36758	10.5267	9.80075	9.48604	13.5505	13.57	13.5625	13.3888	13.4227	13.4115	13.3581	13.3523	13.3117	13.1876	13.3127	13.1052	13.1672	12.0278	11.9462	11.8828	11.9396
Glyma03g40280.3	11.8023	10.9108	12.735	11.4318	12.3992	12.7469	12.5862	12.2395	12.4756	12.6844	12.5277	12.3427	12.6372	12.2133	12.1293	12.6253	12.13	12.19	12.5287	11.6372	13.1639	13.0024	12.9568	12.7018	12.7504	12.603	12.3455	12.4132	12.8049	12.3458	12.378	12.4489	11.5066	12.0033	11.7795	12.7912	12.9551	12.9795	12.8367	12.9978	12.9546	12.9806	12.8126	13.0277	12.4173	12.3269	11.2571	11.6143	13.1511
Glyma04g40810.1	13.549	13.7246	13.5378	13.7205	13.874	13.1644	13.0442	13.2496	13.2336	13.1212	13.1529	13.0984	13.1193	13.2887	13.1115	13.0991	13.1417	13.3039	13.3558	13.0763	13.2275	13.1888	13.2411	13.0559	13.0342	12.8515	13.1731	13.1975	13.142	13.1176	13.0074	13.3755	12.8448	13.0896	13.077	12.3171	12.205	12.1807	12.0474	11.3268	11.7292	11.9111	11.8768	11.2396	8.38607	13.2989	13.4099	13.435	13.1109
Glyma17g34870.1	13.6355	13.9891	13.8391	13.8416	13.7984	14.0668	14.0617	14.0617	13.345	13.1568	13.1896	14.0901	14.037	14.056	14.0418	14.0771	14.0901	13.179	13.151	13.212	14.0465	14.056	14.1195	13.271	13.238	13.0782	14.1434	14.1549	14.1257	14.1661	14.1263	14.1624	13.0451	13.2375	13.0929	11.9099	12.2516	10.943	10.5467	10.5239	10.5993	10.0465	10.066	7.37178	7.50271	6.77311	8.16835	8.17223	7.05402
Glyma08g18510.1	14.4792	14.2655	14.3255	14.1327	14.1148	10.7556	10.0216	10.3729	14.3073	14.3054	14.241	10.024	10.268	9.84693	10.3296	10.6105	10.4153	14.2888	14.2921	14.2871	9.92113	9.83447	10.1919	14.3158	14.2182	14.252	9.77149	10.4047	9.37119	10.1014	9.5196	9.87608	14.2517	14.2345	14.3023	14.2852	14.1773	14.098	14.1357	14.0837	14.0888	13.9871	14.0805	13.9771	13.9117	11.3624	11.895	11.8485	12.29
Glyma15g03050.1	12.2758	11.9557	13.349	11.3735	11.3886	12.5794	12.6346	12.706	13.9229	13.8782	13.928	12.4513	12.5225	12.8689	12.2059	12.5523	12.4364	13.8865	13.877	13.9518	12.5787	12.7335	12.8232	13.9839	13.9862	13.9203	12.3596	12.9554	12.4406	12.7696	12.781	12.9716	13.8811	13.9083	13.922	13.9475	13.8457	13.8403	13.875	14.01	14.2398	14.1532	14.2066	8.18498	9.71022	6.21491	5.89903	5.97723	5.78467
Glyma06g37260.1	14.2973	13.9663	13.8667	13.9996	14.1002	12.0582	11.2626	11.2052	13.652	13.7651	13.9274	12.4463	12.2958	11.9195	12.0441	11.8204	11.4826	13.7065	13.8174	13.8009	11.8661	11.9333	11.8849	13.7408	13.8383	13.8699	11.8837	11.891	12.3162	12.183	11.6186	11.9733	13.8366	13.7794	13.7817	13.2776	13.061	12.7191	12.7679	12.3469	12.4868	10.6063	12.0332	4.09591	4.47806	4.01778	4.26461	3.97031	3.8924
[truncated: 1,026 more columns]
