# Supplementary material for: Characterization of two constitutive promoters RPS28 and EIF1 for studying soybean growth, development, and symbiotic nodule development
Source: aBIOTECH. 2022 Jun 13;3(2):99–109. doi: 10.1007/s42994-022-00073-6 (PMC9590564; doi:10.1007/s42994-022-00073-6)
Supplement: Supplementary file 3 — Supplementary file3 (XLSX 47 KB) [file 42994_2022_73_MOESM3_ESM.xlsx]

## Sheet: table S2
Supplementary Table S2 the expression level of the top 25 genes in a collection of 1243 soybean RNA-sequencing samples. The average TPM value was used here.
Gene	callus	shoot	inflorescences	flower	root	leaves	nodule	pod	seed	cotyledon	seed coat	embryo	endosperm	hypocotyl	suspensor	seedling
Glyma.03G255400	244.209	204.001	170.456	152.01	322.278	162.949	322.771	120.21	124.42	197.775	147.108	74.6887	37.44	180.124	54.7868	196.571
Glyma.05G024200	284.745	272.348	139.109	235.281	463.59	199.112	108.805	278.117	277.717	211.918	252.078	297.377	303.43	266.482	302.552	222.049
Glyma.05G089000	631.36	560.947	963.84	549.969	797.791	383.688	328.573	673.677	1283.26	603.822	467.421	1026.63	539.803	512.942	334.686	548.429
Glyma.06G007400	176.944	119.85	140.616	122.911	166.142	94.9182	77.944	119.795	86.709	90.982	94.5945	41.6802	82.2225	132.332	40.9368	96.0076
Glyma.06G172700	0	0	0	0	0	0	0	0	0	0	0	0	0	0	0	0
Glyma.06G269600	637.735	424.728	513.035	343.437	541.451	278.549	96.954	256.353	697.518	396.211	529.643	406.161	750.251	337.006	511.017	448.418
Glyma.07G115900	314.4	276.745	374.849	346.989	430.729	231.505	231.956	325.4	326.08	240.181	378.407	424.506	562.647	324.03	513.694	145.197
Glyma.08G126200	160.716	99.1817	75.3251	133.487	157.181	83.6761	99.3546	146.892	86.2598	95.0592	109.209	92.6713	132.671	175.415	66.3023	132.333
Glyma.08G206000	608.876	368.676	169.839	423.898	722.271	311.309	1334.27	341.82	522.438	501.693	557.771	398.067	514.082	426.812	328.738	351.064
Glyma.08G224400	131.765	114.079	100.341	149.828	123.663	125.877	37.3667	190.659	115.988	128.319	125.615	101.013	58.1013	190.673	34.7796	138.059
Glyma.08G320500	303.036	510.281	261.203	435.557	447.163	302.782	836.056	503.205	473.626	286.057	537.635	419.495	892.139	286.083	766.485	158.306
Glyma.09G044200	1293.42	996.498	840.144	1137.89	1580.58	853.948	1130.58	1146.6	3834.91	2416.41	1971.14	3776.9	1521.88	1118.6	981.12	1281.02
Glyma.10G012800	162.285	97.9904	109.137	121.157	268.567	101.234	584.51	127.895	80.3716	75.9822	69.0779	34.2352	47.9845	157.766	62.2432	63.782
Glyma.13G290900	147.13	139.962	197.833	160.665	242.276	127.616	53.4342	179.694	128.822	170.179	178.256	175.432	171.915	262.078	84.3391	223.665
Glyma.15G050200	281.453	148.164	246.11	224.699	203.168	150.257	110.273	246.233	152.064	168.173	407.349	204.063	389.189	292.922	270.501	194.285
Glyma.15G056800	0	0	0	0	0	0	0	0	0	0	0	0	0	0	0	0
Glyma.15G125300	288.962	454.574	472.639	404.216	498.213	319.518	184.64	406.265	216.247	262.04	254.505	110.843	92.9335	618.337	69.5509	331.379
Glyma.16G148500	180.946	191.823	133.59	169.097	392.025	115.104	82.8416	203.313	232.803	164.077	124.688	173.645	126.846	184.676	130.012	163.43
Glyma.17G103100	718.892	324.894	384.801	393.175	617.742	316.859	176.958	420.561	549.027	476.54	461.719	455.843	516.075	403.412	432.437	433.298
Glyma.18G015200	0	0	0	0	0	0	0	0	0	0	0	0	0	0	0	0
Glyma.18G046900	83.4064	61.7579	109.136	114.572	81.4913	96.4637	88.7257	135.619	46.4598	57.6518	96.5952	24.928	88.4469	54.2173	183.055	108.504
Glyma.18G216000	1268.46	490.357	650.131	533.29	645.649	418.845	310.565	426.386	490.53	805.179	549.316	347.591	244.571	398.933	142.56	979.73
Glyma.19G052400	883.544	525.035	766.47	748.765	734.945	520.493	253.38	982.391	671.101	526.584	588.959	663.943	456.448	1153.5	243.633	675.571
Glyma.19G172200	356.512	328.924	626.798	600.228	397.843	266.597	273.183	559.026	316.641	292.369	208.558	445.27	363.284	468.25	360.272	222.334
Glyma.19G203300	323.701	285.08	377.312	197.213	582.129	193.412	270.889	174.06	402.477	272.561	263.341	304.932	334.479	293.528	263.78	164.942
the expression of Glyma.06G172700, Glyma.15G056800, and Glyma.18G015200 in several tissues from 4085 soybean RNA-Seq libraries
Sample	Tissue	Cultivar	Glyma.06G172700	Glyma.15G056800	Glyma.18G015200
SRX474445	Flower	Williams 82	93.5	34.1	87.4
SRX474430	Flower	Williams 82	100.7	28.7	101.5
SRX474431	Flower	Williams 82	103	44	100.6
SRX474432	Flower	Williams 82	116	25.9	80.7
SRX474433	Flower	Williams 82	89.7	30.3	77.2
GSM1377923	root	Williams 82	107.7	86.3	117.3
GSM1377924	root	Williams 82	100.2	69.2	130.4
GSM1377925	root	Williams 82	107.7	66.6	136.1
GSM3714647	nodule	Williams 82	80.3	27.2	70.1
GSM3714648	nodule	Williams 82	101.9	28.4	92.9
GSM3714649	nodule	Williams 82	105.9	27.7	101.9
SRX474434	pod	Williams 82	76.2	28	55.5
SRX474436	pod	Williams 82	85.5	28.2	57.1
SRX474437	pod	Williams 82	83.7	28.4	52.5
SRX5457159	seedling	Williams 82	76.9	44.3	66.8
SRX5457160	seedling	Williams 82	74.9	46.3	73.5
SRX5457162	seedling	Williams 82	80.8	42.1	69.1
