# Supplementary material for: Characterization of two constitutive promoters RPS28 and EIF1 for studying soybean growth, development, and symbiotic nodule development
Source: aBIOTECH. 2022 Jun 13;3(2):99–109. doi: 10.1007/s42994-022-00073-6 (PMC9590564; doi:10.1007/s42994-022-00073-6)
Supplement: Supplementary file 4 — Supplementary file4 (XLSX 22 KB) [file 42994_2022_73_MOESM4_ESM.xlsx]

## Sheet: cold
The expression level of RPS28, EIF1, and GmUbi in unifoliate leaf after cold treatment
	Sample	SampleName	FPKM	Tissue	Cultivar	Genotype	Treatment	Project	TotalReads	UniquelyMappedRate	ReleaseDate
RPS28	GSM3307252	A1: Cold treatment 0 hour rep1	90.3	unifoliate leaf	Williams82 PI518671	--	cold 0 hour	PRJNA482945	968348	0.9248	2018-09-25
	GSM3307253	A2: Cold treatment 0 hour rep2	105.8	unifoliate leaf	Williams82 PI518671	--	cold 0 hour	PRJNA482945	593350	0.922	2018-09-25
	GSM3307254	A3: Cold treatment 0 hour rep3	74.1	unifoliate leaf	Williams82 PI518671	--	cold 0 hour	PRJNA482945	1968215	0.9138	2018-09-25
	GSM3307255	B1: Cold treatment 1 hour rep1	69.4	unifoliate leaf	Williams82 PI518671	--	cold 1 hour	PRJNA482945	888753	0.9215	2018-09-25
	GSM3307256	B2: Cold treatment 1 hour rep2	95.7	unifoliate leaf	Williams82 PI518671	--	cold 1 hour	PRJNA482945	950019	0.8979	2018-09-25
	GSM3307257	B3: Cold treatment 1 hour rep3	71.9	unifoliate leaf	Williams82 PI518671	--	cold 1 hour	PRJNA482945	2311685	0.9112	2018-09-25
	GSM3307258	C1: Cold treatment 24 hour rep1	90.9	unifoliate leaf	Williams82 PI518671	--	cold 24 hour	PRJNA482945	1751767	0.9254	2018-09-25
	GSM3307259	C2: Cold treatment 24 hour rep2	76.1	unifoliate leaf	Williams82 PI518671	--	cold 24 hour	PRJNA482945	2826178	0.8905	2018-09-25
	GSM3307260	C3: Cold treatment 24 hour rep3	76.2	unifoliate leaf	Williams82 PI518671	--	cold 24 hour	PRJNA482945	1998992	0.8971	2018-09-25
EIF1	GSM3307252	A1: Cold treatment 0 hour rep1	85.7	unifoliate leaf	Williams82 PI518671	--	cold 0 hour	PRJNA482945	968348	0.9248	2018-09-25
	GSM3307253	A2: Cold treatment 0 hour rep2	77.9	unifoliate leaf	Williams82 PI518671	--	cold 0 hour	PRJNA482945	593350	0.922	2018-09-25
	GSM3307254	A3: Cold treatment 0 hour rep3	146	unifoliate leaf	Williams82 PI518671	--	cold 0 hour	PRJNA482945	1968215	0.9138	2018-09-25
	GSM3307255	B1: Cold treatment 1 hour rep1	101.1	unifoliate leaf	Williams82 PI518671	--	cold 1 hour	PRJNA482945	888753	0.9215	2018-09-25
	GSM3307256	B2: Cold treatment 1 hour rep2	115.5	unifoliate leaf	Williams82 PI518671	--	cold 1 hour	PRJNA482945	950019	0.8979	2018-09-25
	GSM3307257	B3: Cold treatment 1 hour rep3	150.3	unifoliate leaf	Williams82 PI518671	--	cold 1 hour	PRJNA482945	2311685	0.9112	2018-09-25
	GSM3307258	C1: Cold treatment 24 hour rep1	90.3	unifoliate leaf	Williams82 PI518671	--	cold 24 hour	PRJNA482945	1751767	0.9254	2018-09-25
	GSM3307259	C2: Cold treatment 24 hour rep2	100.4	unifoliate leaf	Williams82 PI518671	--	cold 24 hour	PRJNA482945	2826178	0.8905	2018-09-25
	GSM3307260	C3: Cold treatment 24 hour rep3	166.4	unifoliate leaf	Williams82 PI518671	--	cold 24 hour	PRJNA482945	1998992	0.8971	2018-09-25
GmUbi	GSM3307252	A1: Cold treatment 0 hour rep1	410.2	unifoliate leaf	Williams82 PI518671	--	cold 0 hour	PRJNA482945	968348	0.9248	2018-09-25
	GSM3307253	A2: Cold treatment 0 hour rep2	497.1	unifoliate leaf	Williams82 PI518671	--	cold 0 hour	PRJNA482945	593350	0.922	2018-09-25
	GSM3307254	A3: Cold treatment 0 hour rep3	292	unifoliate leaf	Williams82 PI518671	--	cold 0 hour	PRJNA482945	1968215	0.9138	2018-09-25
	GSM3307255	B1: Cold treatment 1 hour rep1	376	unifoliate leaf	Williams82 PI518671	--	cold 1 hour	PRJNA482945	888753	0.9215	2018-09-25
	GSM3307256	B2: Cold treatment 1 hour rep2	416.3	unifoliate leaf	Williams82 PI518671	--	cold 1 hour	PRJNA482945	950019	0.8979	2018-09-25
	GSM3307257	B3: Cold treatment 1 hour rep3	244.4	unifoliate leaf	Williams82 PI518671	--	cold 1 hour	PRJNA482945	2311685	0.9112	2018-09-25
	GSM3307258	C1: Cold treatment 24 hour rep1	306.2	unifoliate leaf	Williams82 PI518671	--	cold 24 hour	PRJNA482945	1751767	0.9254	2018-09-25
	GSM3307259	C2: Cold treatment 24 hour rep2	281.7	unifoliate leaf	Williams82 PI518671	--	cold 24 hour	PRJNA482945	2826178	0.8905	2018-09-25
	GSM3307260	C3: Cold treatment 24 hour rep3	290.8	unifoliate leaf	Williams82 PI518671	--	cold 24 hour	PRJNA482945	1998992	0.8971	2018-09-25

## Sheet: drought
The expression level of RPS28, EIF1, and GmUbi under 8% PEG8000 treatment, water deficit
	Sample	SampleName	FPKM	Tissue	Cultivar	Genotype	Treatment	Project	TotalReads	UniquelyMappedRate	ReleaseDate
RPS28	SRX1821031	control1	59.4	leaf	Williams 82	--	control	PRJNA324522	27470734	0.9051	2016-06-06
	SRX1821032	control2	44.6	leaf	Williams 82	--	control	PRJNA324522	29705720	0.8371	2016-06-06
	SRX1821033	control3	39.9	leaf	Williams 82	--	control	PRJNA324522	32696775	0.8131	2016-06-06
	SRX1821034	drought1	47.5	leaf	Williams 82	--	drought*	PRJNA324522	29776776	0.8145	2016-06-06
	SRX1821035	drought2	52.7	leaf	Williams 82	--	drought*	PRJNA324522	27160782	0.8253	2016-06-06
	SRX1821036	drought3	42.5	leaf	Williams 82	--	drought*	PRJNA324522	28346623	0.791	2016-06-06
EIF1	SRX1821031	control1	84.9	leaf	Williams 82	--	control	PRJNA324522	27470734	0.9051	2016-06-06
	SRX1821032	control2	64	leaf	Williams 82	--	control	PRJNA324522	29705720	0.8371	2016-06-06
	SRX1821033	control3	61	leaf	Williams 82	--	control	PRJNA324522	32696775	0.8131	2016-06-06
	SRX1821034	drought1	63.9	leaf	Williams 82	--	drought*	PRJNA324522	29776776	0.8145	2016-06-06
	SRX1821035	drought2	70.1	leaf	Williams 82	--	drought*	PRJNA324522	27160782	0.8253	2016-06-06
	SRX1821036	drought3	68.9	leaf	Williams 82	--	drought*	PRJNA324522	28346623	0.791	2016-06-06
GmUbi	SRX1821031	control1	89.3	leaf	Williams 82	--	control	PRJNA324522	27470734	0.9051	2016-06-06
	SRX1821032	control2	65.9	leaf	Williams 82	--	control	PRJNA324522	29705720	0.8371	2016-06-06
	SRX1821033	control3	64.8	leaf	Williams 82	--	control	PRJNA324522	32696775	0.8131	2016-06-06
	SRX1821034	drought1	73.1	leaf	Williams 82	--	drought*	PRJNA324522	29776776	0.8145	2016-06-06
	SRX1821035	drought2	84.5	leaf	Williams 82	--	drought*	PRJNA324522	27160782	0.8253	2016-06-06
	SRX1821036	drought3	85	leaf	Williams 82	--	drought*	PRJNA324522	28346623	0.791	2016-06-06
RPS28	SRX3235643	mRNA-root-KA	60.6	root	Williams 82	--	control	PRJNA407016	23389061	0.7969	2017-10-09
	SRX3235645	mRNA-root-KC	51.7	root	Williams 82	--	control	PRJNA407016	37904755	0.7761	2017-10-09
	SRX3235646	mRNA-root-KB	58	root	Williams 82	--	control	PRJNA407016	25112065	0.7846	2017-10-09
	SRX3235664	mRNA-root-PC-6	59.7	root	Williams 82	--	8%PEG8000 6h*	PRJNA407016	32263905	0.7847	2017-10-09
	SRX3235647	mRNA-root-PB-6	62.9	root	Williams 82	--	8%PEG8000 6h*	PRJNA407016	24710421	0.7657	2017-10-09
	SRX3235640	mRNA-root-PA-6	66.9	root	Williams 82	--	8%PEG8000 6h*	PRJNA407016	28089290	0.7611	2017-10-09
	SRX3235641	mRNA-root-PA-12	64	root	Williams 82	--	8%PEG8000 12h*	PRJNA407016	29062026	0.7861	2017-10-09
	SRX3235665	mRNA-root-PC-12	63.1	root	Williams 82	--	8%PEG8000 12h*	PRJNA407016	28541421	0.7742	2017-10-09
	SRX3235644	mRNA-root-PB-12	64.3	root	Williams 82	--	8%PEG8000 12h*	PRJNA407016	21617472	0.8249	2017-10-09
	SRX3235654	mRNA-leaf-KB	98.5	leaf	Williams 82	--	control	PRJNA407016	25327815	0.8246	2017-10-09
	SRX3235651	mRNA-leaf-KA	42.4	leaf	Williams 82	--	control	PRJNA407016	35842758	0.8433	2017-10-09
	SRX3235648	mRNA-leaf-KC	45.2	leaf	Williams 82	--	control	PRJNA407016	23601074	0.8422	2017-10-09
	SRX3235649	mRNA-leaf-PC-6	42.7	leaf	Williams 82	--	8%PEG8000 6h*	PRJNA407016	31516877	0.7781	2017-10-09
	SRX3235650	mRNA-leaf-PA-6	43.7	leaf	Williams 82	--	8%PEG8000 6h*	PRJNA407016	32477967	0.8592	2017-10-09
	SRX3235653	mRNA-leaf-PB-6	65	leaf	Williams 82	--	8%PEG8000 6h*	PRJNA407016	31186317	0.8279	2017-10-09
	SRX3235652	mRNA-leaf-PB-12	41.1	leaf	Williams 82	--	8%PEG8000 12h*	PRJNA407016	31463449	0.8224	2017-10-09
	SRX3235655	mRNA-leaf-PA-12	50.7	leaf	Williams 82	--	8%PEG8000 12h*	PRJNA407016	22666369	0.8382	2017-10-09
	SRX3235642	mRNA-leaf-PC-12	44.4	leaf	Williams 82	--	8%PEG8000 12h*	PRJNA407016	28624727	0.7698	2017-10-09
EIF1	SRX3235645	mRNA-root-KC	65.6	root	Williams 82	--	control	PRJNA407016	37904755	0.7761	2017-10-09
	SRX3235646	mRNA-root-KB	76.2	root	Williams 82	--	control	PRJNA407016	25112065	0.7846	2017-10-09
	SRX3235643	mRNA-root-KA	77.9	root	Williams 82	--	control	PRJNA407016	23389061	0.7969	2017-10-09
	SRX3235664	mRNA-root-PC-6	74.2	root	Williams 82	--	8%PEG8000 6h*	PRJNA407016	32263905	0.7847	2017-10-09
	SRX3235647	mRNA-root-PB-6	75.5	root	Williams 82	--	8%PEG8000 6h*	PRJNA407016	24710421	0.7657	2017-10-09
	SRX3235640	mRNA-root-PA-6	79.1	root	Williams 82	--	8%PEG8000 6h*	PRJNA407016	28089290	0.7611	2017-10-09
	SRX3235641	mRNA-root-PA-12	83.3	root	Williams 82	--	8%PEG8000 12h*	PRJNA407016	29062026	0.7861	2017-10-09
	SRX3235665	mRNA-root-PC-12	76.4	root	Williams 82	--	8%PEG8000 12h*	PRJNA407016	28541421	0.7742	2017-10-09
	SRX3235644	mRNA-root-PB-12	106.8	root	Williams 82	--	8%PEG8000 12h*	PRJNA407016	21617472	0.8249	2017-10-09
	SRX3235651	mRNA-leaf-KA	73.6	leaf	Williams 82	--	control	PRJNA407016	35842758	0.8433	2017-10-09
	SRX3235648	mRNA-leaf-KC	78.8	leaf	Williams 82	--	control	PRJNA407016	23601074	0.8422	2017-10-09
	SRX3235654	mRNA-leaf-KB	161.1	leaf	Williams 82	--	control	PRJNA407016	25327815	0.8246	2017-10-09
	SRX3235653	mRNA-leaf-PB-6	118	leaf	Williams 82	--	8%PEG8000 6h*	PRJNA407016	31186317	0.8279	2017-10-09
	SRX3235649	mRNA-leaf-PC-6	81.4	leaf	Williams 82	--	8%PEG8000 6h*	PRJNA407016	31516877	0.7781	2017-10-09
	SRX3235650	mRNA-leaf-PA-6	78.1	leaf	Williams 82	--	8%PEG8000 6h*	PRJNA407016	32477967	0.8592	2017-10-09
	SRX3235655	mRNA-leaf-PA-12	87.4	leaf	Williams 82	--	8%PEG8000 12h*	PRJNA407016	22666369	0.8382	2017-10-09
	SRX3235652	mRNA-leaf-PB-12	84.1	leaf	Williams 82	--	8%PEG8000 12h*	PRJNA407016	31463449	0.8224	2017-10-09
	SRX3235642	mRNA-leaf-PC-12	82.3	leaf	Williams 82	--	8%PEG8000 12h*	PRJNA407016	28624727	0.7698	2017-10-09
GmUbi	SRX3235643	mRNA-root-KA	91.5	root	Williams 82	--	control	PRJNA407016	23389061	0.7969	2017-10-09
	SRX3235645	mRNA-root-KC	75.1	root	Williams 82	--	control	PRJNA407016	37904755	0.7761	2017-10-09
	SRX3235646	mRNA-root-KB	89.3	root	Williams 82	--	control	PRJNA407016	25112065	0.7846	2017-10-09
	SRX3235647	mRNA-root-PB-6	88.4	root	Williams 82	--	8%PEG8000 6h*	PRJNA407016	24710421	0.7657	2017-10-09
	SRX3235640	mRNA-root-PA-6	94.2	root	Williams 82	--	8%PEG8000 6h*	PRJNA407016	28089290	0.7611	2017-10-09
	SRX3235664	mRNA-root-PC-6	81.8	root	Williams 82	--	8%PEG8000 6h*	PRJNA407016	32263905	0.7847	2017-10-09
	SRX3235641	mRNA-root-PA-12	91.7	root	Williams 82	--	8%PEG8000 12h*	PRJNA407016	29062026	0.7861	2017-10-09
	SRX3235665	mRNA-root-PC-12	83.3	root	Williams 82	--	8%PEG8000 12h*	PRJNA407016	28541421	0.7742	2017-10-09
	SRX3235644	mRNA-root-PB-12	117.1	root	Williams 82	--	8%PEG8000 12h*	PRJNA407016	21617472	0.8249	2017-10-09
	SRX3235651	mRNA-leaf-KA	79.6	leaf	Williams 82	--	control	PRJNA407016	35842758	0.8433	2017-10-09
	SRX3235654	mRNA-leaf-KB	183.5	leaf	Williams 82	--	control	PRJNA407016	25327815	0.8246	2017-10-09
	SRX3235648	mRNA-leaf-KC	97.5	leaf	Williams 82	--	control	PRJNA407016	23601074	0.8422	2017-10-09
	SRX3235650	mRNA-leaf-PA-6	83.7	leaf	Williams 82	--	8%PEG8000 6h*	PRJNA407016	32477967	0.8592	2017-10-09
	SRX3235653	mRNA-leaf-PB-6	116.6	leaf	Williams 82	--	8%PEG8000 6h*	PRJNA407016	31186317	0.8279	2017-10-09
	SRX3235649	mRNA-leaf-PC-6	80.3	leaf	Williams 82	--	8%PEG8000 6h*	PRJNA407016	31516877	0.7781	2017-10-09
	SRX3235655	mRNA-leaf-PA-12	104.8	leaf	Williams 82	--	8%PEG8000 12h*	PRJNA407016	22666369	0.8382	2017-10-09
	SRX3235652	mRNA-leaf-PB-12	95.5	leaf	Williams 82	--	8%PEG8000 12h*	PRJNA407016	31463449	0.8224	2017-10-09
	SRX3235642	mRNA-leaf-PC-12	90.2	leaf	Williams 82	--	8%PEG8000 12h*	PRJNA407016	28624727	0.7698	2017-10-09
RPS28	GSM4659041	CT49_Ch_control (CT)	49.7	leaf	Magellan, PI595362	wild type	No treatment	PRJNA644602	43925410	0.9648	2021-01-01
	GSM4659042	CT50_Ch_control (CT)	34.2	leaf	Magellan, PI595362	wild type	No treatment	PRJNA644602	50111990	0.9709	2021-01-01
	GSM4659043	CT51_Ch_control (CT)	66.1	leaf	Magellan, PI595362	wild type	No treatment	PRJNA644602	43515369	0.9536	2021-01-01
	GSM4659044	WD52_Ch_Water deficit (WD)	41.2	leaf	Magellan, PI595362	wild type	Water deficit	PRJNA644602	43692917	0.9692	2021-01-01
	GSM4659045	WD53_Ch_Water deficit (WD)	44.8	leaf	Magellan, PI595362	wild type	Water deficit	PRJNA644602	44483539	0.966	2021-01-01
	GSM4659046	WD54_Ch_Water deficit (WD)	52.2	leaf	Magellan, PI595362	wild type	Water deficit	PRJNA644602	41378156	0.9686	2021-01-01
EIF1	GSM4659041	CT49_Ch_control (CT)	68.9	leaf	Magellan, PI595362	wild type	No treatment	PRJNA644602	43925410	0.9648	2021-01-01
	GSM4659042	CT50_Ch_control (CT)	55.5	leaf	Magellan, PI595362	wild type	No treatment	PRJNA644602	50111990	0.9709	2021-01-01
	GSM4659043	CT51_Ch_control (CT)	88.6	leaf	Magellan, PI595362	wild type	No treatment	PRJNA644602	43515369	0.9536	2021-01-01
	GSM4659044	WD52_Ch_Water deficit (WD)	63.2	leaf	Magellan, PI595362	wild type	Water deficit	PRJNA644602	43692917	0.9692	2021-01-01
	GSM4659045	WD53_Ch_Water deficit (WD)	63.5	leaf	Magellan, PI595362	wild type	Water deficit	PRJNA644602	44483539	0.966	2021-01-01
	GSM4659046	WD54_Ch_Water deficit (WD)	62.9	leaf	Magellan, PI595362	wild type	Water deficit	PRJNA644602	41378156	0.9686	2021-01-01
GmUbi	GSM4659041	CT49_Ch_control (CT)	68	leaf	Magellan, PI595362	wild type	No treatment	PRJNA644602	43925410	0.9648	2021-01-01
	GSM4659042	CT50_Ch_control (CT)	57.6	leaf	Magellan, PI595362	wild type	No treatment	PRJNA644602	50111990	0.9709	2021-01-01
	GSM4659043	CT51_Ch_control (CT)	88.6	leaf	Magellan, PI595362	wild type	No treatment	PRJNA644602	43515369	0.9536	2021-01-01
	GSM4659044	WD52_Ch_Water deficit (WD)	62.6	leaf	Magellan, PI595362	wild type	Water deficit	PRJNA644602	43692917	0.9692	2021-01-01
	GSM4659045	WD53_Ch_Water deficit (WD)	61.8	leaf	Magellan, PI595362	wild type	Water deficit	PRJNA644602	44483539	0.966	2021-01-01
	GSM4659046	WD54_Ch_Water deficit (WD)	62.4	leaf	Magellan, PI595362	wild type	Water deficit	PRJNA644602	41378156	0.9686	2021-01-01

## Sheet: SA
The expression level of RPS28, EIF1, and GmUbi after SA treatment
	Sample	SampleName	FPKM	Tissue	Cultivar	Genotype	Treatment	Project	TotalReads	UniquelyMappedRate	ReleaseDate
RPS28	SRX6875992	TL1-SA-1	52.5	shoot apex	--	--	control	PRJNA571970	20712548	0.8361	2019-09-20
	SRX6875993	TL1-SA-2	56.5	shoot apex	--	--	control	PRJNA571970	20086139	0.8104	2019-09-20
	SRX6875994	TL1-SA-3	52.6	shoot apex	--	--	control	PRJNA571970	20159441	0.8384	2019-09-20
	SRX6875995	WRI-SA-1	53.9	shoot apex	--	--	treat	PRJNA571970	20528598	0.8294	2019-09-20
	SRX6875996	WRI-SA-2	56.9	shoot apex	--	--	treat	PRJNA571970	20094984	0.8078	2019-09-20
	SRX6875997	WRI-SA-3	48.3	shoot apex	--	--	treat	PRJNA571970	20249911	0.8283	2019-09-20
EIF1	SRX6875992	TL1-SA-1	62.4	shoot apex	--	--	control	PRJNA571970	20712548	0.8361	2019-09-20
	SRX6875993	TL1-SA-2	67.5	shoot apex	--	--	control	PRJNA571970	20086139	0.8104	2019-09-20
	SRX6875994	TL1-SA-3	66.6	shoot apex	--	--	control	PRJNA571970	20159441	0.8384	2019-09-20
	SRX6875995	WRI-SA-1	66.3	shoot apex	--	--	treat	PRJNA571970	20528598	0.8294	2019-09-20
	SRX6875996	WRI-SA-2	69.4	shoot apex	--	--	treat	PRJNA571970	20094984	0.8078	2019-09-20
	SRX6875997	WRI-SA-3	72.2	shoot apex	--	--	treat	PRJNA571970	20249911	0.8283	2019-09-20
GmUbi	SRX6875992	TL1-SA-1	83.1	shoot apex	--	--	control	PRJNA571970	20712548	0.8361	2019-09-20
	SRX6875993	TL1-SA-2	93.9	shoot apex	--	--	control	PRJNA571970	20086139	0.8104	2019-09-20
	SRX6875994	TL1-SA-3	87.7	shoot apex	--	--	control	PRJNA571970	20159441	0.8384	2019-09-20
	SRX6875995	WRI-SA-1	86.9	shoot apex	--	--	treat	PRJNA571970	20528598	0.8294	2019-09-20
	SRX6875996	WRI-SA-2	91	shoot apex	--	--	treat	PRJNA571970	20094984	0.8078	2019-09-20
	SRX6875997	WRI-SA-3	94.4	shoot apex	--	--	treat	PRJNA571970	20249911	0.8283	2019-09-20
